# Supplementary material for: The Fungus Beauveria bassiana Alters Amounts of Sterols, Fatty Acids, and Hydroxycinnamic Acids in Potato Solanum tuberosum
Source: Plants (Basel). 2023 Nov 22;12(23):3938. doi: 10.3390/plants12233938 (PMC10707819; doi:10.3390/plants12233938)
Supplement: Supplementary file 1 [file plants-12-03938-s001.zip]

Archive with 1 entries (1 files):
- plants-2655135-Supplementary Materials.pdf
